# Supplementary material for: A Novel Sub-Lineage of Chikungunya Virus East/Central/South African Genotype Indian Ocean Lineage Caused Sequential Outbreaks in Bangladesh and Thailand
Source: Viruses. 2020 Nov 17;12(11):1319. doi: 10.3390/v12111319 (PMC7698486; doi:10.3390/v12111319)
Supplement: Supplementary file 1 [file viruses-12-01319-s001.zip]

Archive with 7 entries (4 files):
- Supplementary files/
- Supplementary files/Fig S1_full tree.pdf
- __MACOSX/
- __MACOSX/Supplementary files/
- __MACOSX/Supplementary files/._Fig S1_full tree.pdf
- Supplementary files/SupTables.xlsx
- __MACOSX/Supplementary files/._SupTables.xlsx
