# Supplementary material for: A Novel Sub-Lineage of Chikungunya Virus East/Central/South African Genotype Indian Ocean Lineage Caused Sequential Outbreaks in Bangladesh and Thailand
Source: Viruses. 2020 Nov 17;12(11):1319. doi: 10.3390/v12111319 (PMC7698486; doi:10.3390/v12111319)
Supplement: Supplementary file 1 [file viruses-12-01319-s001.zip › Supplementary files/SupTables.xlsx]

## Sheet: S1
Table S1. CHIKV sequences in the present study
Genotype	Location	Acession number	Collection date
WA	Nigeria	HM045807.1	1965
WA	Senegal	HM045816.1	1966
WA	Senegal	HM045785.1	1966
WA	Senegal	HM045815.1	1979
WA	Cote-d-Ivoire	HM045818.1	1981
WA	Cote-d-Ivoire	HM045820.1	1993
WA	Senegal	HM045819.1	1993
WA	Senegal	HM045817.1	2005
Asian	Thailand	HM045810.1	1958
Asian	India	HM045813.1	1963
Asian	India-Maharashtra	EF027141.1	1973
Asian	Thailand	HM045814.1	1975
Asian	Indonesia	HM045791.1	1983
Asian	Philippines	HM045790.1	1985
Asian	Thailand	HM045789	1988
Asian	Thailand	HM045796.1	1995
Asian	Malaysia	EU703759	2006
Asian	Timor Leste	MF773565	2010
Asian	Micronesia	KJ451622	2013
Asian	St Martin	KX262991.1	2013
Asian	Indonesia	LC259086	2013
Asian	Singapore	KY883764	2013
Asian	Tonga	LC259088	2014
Asian	VenezuelaUSA	KY680412	2014
Asian	Brazil	KP164567	2014
Asian	USA	KY680371	2014
Asian	Nicaragua	KY703894	2015
Asian	Aruba	LC500218	2015
Asian	Indonesia	LC259091	2015
ECSA	Angola	LC259094	2016
ECSA	Bangladesh	FJ807898	2008
ECSA	Bangladesh	KU365370	2011
ECSA	Bangladesh	KU365371	2011
ECSA	Bangladesh	MK468611	2017
ECSA	Bangladesh	MK468618	2017
ECSA	Bangladesh	MF773566	2017
ECSA	Bangladesh	MK468621	2017
ECSA	Bangladesh	MK468609	2017
ECSA	Bangladesh	MK468612	2017
ECSA	Bangladesh	MK468608	2017
ECSA	Bangladesh	MK468610	2017
ECSA	Bangladesh	MK468613	2017
ECSA	Bangladesh	MK468617	2017
ECSA	Bangladesh	MK468615	2017
ECSA	Bangladesh	MK468620	2017
ECSA	Bangladesh-China	MH400249.1	2017
ECSA	Brazil	KP164569.1	2014
ECSA	Brazil	KP164568	2014
ECSA	Brazil	KY704954	2016
ECSA	Brazil	KX228391	2016
ECSA	Brazil	KY704955.1	2016
ECSA	Brazil	MH823668.1	2017
ECSA	Cambodia	JQ861260	2011
ECSA	Cambodia	JQ861258	2011
ECSA	Cambodia	JQ861257	2011
ECSA	Cameroon	KX262996	2006
ECSA	Central African Republic	KY038946.1	1976
ECSA	Central African Republic	HM045822	1978
ECSA	Central African Republic	KY038947	1983
ECSA	Central African Republic	HM045784.1	1984
ECSA	China	GU199350	2008
ECSA	China	HQ846356	2010
ECSA	China	MG925665	2017
ECSA	China	MN402891.1	2019
ECSA	China_Bangladesh	MG912993	2017
ECSA	China_Pakistan	MH349097.1	2017
ECSA	Comoros	HQ456252.1	2005
ECSA	Comoros	KF283986	2005
ECSA	Comoros	HQ456253.1	2005
ECSA	Comoros	MK028836	2005
ECSA	Comoros	KF283987	2005
ECSA	Comoros	HQ456251.1	2005
ECSA	Congo	KP003813.2	2011
ECSA	Congo	MK935343.1	2019
ECSA	Congo	MK935344.1	2019
ECSA	Congo	MK690206.1	2019
ECSA	France	FR717337	2005
ECSA	France	KP003807	2006
ECSA	Gabon	KP003812	2007
ECSA	India-AndhraPradesh	EF027134	2006
ECSA	India-Gujarat	JF274082.1	2006
ECSA	India-Gujrat	FJ000064	2006
ECSA	India-Gujrat	FJ000062	2006
ECSA	India-Gujrat	FJ000065	2006
ECSA	India-Hyderabad	EF210157	2006
ECSA	India-Karnataka	FJ000063	2006
ECSA	India-Karnataka	FJ000068	2006
ECSA	India-Karnataka	EF027135	2006
ECSA	India-Kerala	GQ428210.1	2006
ECSA	India-Kerala	GQ428211.1	2006
ECSA	India-Kerala	FJ000066	2006
ECSA	India-Maharashtra	FJ000067	2006
ECSA	India-Maharashtra	EF027136	2006
ECSA	India-Rajasthan	EU564335.1	2006
ECSA	India-Rajasthan	EF027137	2006
ECSA	India-TamilNadu	EF027138	2006
ECSA	India-Kerala	GQ428213.1	2007
ECSA	India-Kerala	GQ428212.1	2007
ECSA	India-Kerala	FJ000069	2007
ECSA	India-Kerala	EU372006	2007
ECSA	India_AndhraPradesh	JN558835	2008
ECSA	India-Kerala	GQ428215.1	2008
ECSA	India-Kerala	GQ428214.1	2008
ECSA	India	JN558836.1	2009
ECSA	India-Kerala	KJ796844	2009
ECSA	India-Kerala	KJ796846	2009
ECSA	India-Kerala	KT336777	2009
ECSA	India	HM045794.1	2010
ECSA	India_Delhi	MH124579.1	2010
ECSA	India-Kerala	KT336778	2010
ECSA	India-NewDelhi	MH124570	2010
ECSA	India-NewDelhi	MH124571	2010
ECSA	India-NewDelhi	MH124578	2010
ECSA	India-Kerala	KT336779	2012
ECSA	India-Kerala	KT336780	2012
ECSA	India-Kerala	KT336782	2013
ECSA	India	KX619422	2014
ECSA	India	KX619423	2014
ECSA	India	MK370031	2015
ECSA	India	MK473624	2016
ECSA	India	MK518340	2016
ECSA	India	MK551552	2016
ECSA	India	MK551553	2016
ECSA	India	MK370033	2016
ECSA	India	MK473627	2016
ECSA	India	MK473628	2016
ECSA	India	MK473621	2016
ECSA	India	MK473625.1	2016
ECSA	India	MK473622	2016
ECSA	India	KY057363.1	2016
ECSA	India	MK473623.1	2016
ECSA	India_Aus	KY751908.1	2016
ECSA	India-Maharashtra	MG137428	2016
ECSA	India-NewDelhi	MH124583	2016
ECSA	India-NewDelhi	MH124581	2016
ECSA	India-NewDelhi	MH124582	2016
ECSA	India-NewDelhiHK	MF499120.1	2016
ECSA	India-NewDelhiHK	MF503628.1	2016
ECSA	India	MK286896.1	2017
ECSA	Italy	EU244823.2	2007
ECSA	Italy	KX262993	2007
ECSA	Italy	MK120202	2007
ECSA	Italy	MH507158	2017
ECSA	Italy	MK120194	2017
ECSA	Italy	MK120195.1	2017
ECSA	Italy	MK120200.1	2017
ECSA	Italy_albopictus	MH754507	2017
ECSA	Kenya	HQ456255	2004
ECSA	Kenya	HQ456254	2004
ECSA	Kenya	MH423797	2016
ECSA	Kenya	MH423798	2016
ECSA	Kenya	MH423800	2016
ECSA	Laos	MF076577	2012
ECSA	Laos	MF076574	2012
ECSA	Laos	MF076572	2013
ECSA	Laos	MF076569	2013
ECSA	Malaysia	FJ807899	2008
ECSA	Malaysia	KT324227	2009
ECSA	Malaysia	KT324226	2009
ECSA	Malaysia	KT324228	2009
ECSA	Malaysia	KT324225	2009
ECSA	Mauritius	EF012359	2006
ECSA	Mauritius	EU037962	2006
ECSA	Mauritius	FJ959103	2006
ECSA	Mayotte	KP003809	2006
ECSA	Myanmar	KF151175	2009
ECSA	Myanmar	KF590564	2010
ECSA	Myanmar-China	MN402884.1	2019
ECSA	Pakistan	MF774614	2016
ECSA	Pakistan	MF774616	2016
ECSA	Pakistan	MF774613	2016
ECSA	Pakistan	MF740874	2017
ECSA	Reunion	AM258990	2005
ECSA	Reunion	AM258994	2005
ECSA	Reunion	AM258992	2005
ECSA	Reunion	AM258993.1	2006
ECSA	Reunion	DQ443544	2006
ECSA	Reunion	KT449801	2006
ECSA	Senegal	HM045821.1	1963
ECSA	Seychelles	AM258991	2005
ECSA	Singapore	FJ445445	2008
ECSA	Singapore	FJ445463	2008
ECSA	Singapore	FJ445431.2	2008
ECSA	Singapore	FJ445484.2	2008
ECSA	Singapore	FJ445511.2	2008
ECSA	South Africa	HM045792	1956
ECSA	South Africa	HM045805.1	1976
ECSA	Sri Lanka	MK028838.1	2006
ECSA	Sri Lanka	MK086029	2006
ECSA	Sri Lanka	AB455493.1	2006
ECSA	Sri Lanka	FJ445427	2007
ECSA	Sri Lanka	FJ445428.2	2007
ECSA	Sri Lanka	HM045801	2007
ECSA	Sri Lanka	HM045799	2007
ECSA	Sri Lanka	FJ513675	2008
ECSA	Sri Lanka	FJ513673	2008
ECSA	Sri Lanka	FJ445426.2	2008
ECSA	Sri Lanka	GU013530	2008
ECSA	Sri Lanka	FJ513637	2008
ECSA	Sri Lanka	GU013529	2008
ECSA	Tanzania	HM045811	1953
ECSA	Thailand	GU301780	2008
ECSA	Thailand	KJ796849.1	2008
ECSA	Thailand	KJ796850	2009
ECSA	Thailand	GU301779	2009
ECSA	Thailand	KJ796847	2009
ECSA	Thailand	GU908223.1	2009
ECSA	Thailand	GU301781	2009
ECSA	Thailand	KX009168	2013
ECSA	Thailand	KJ579186	2013
ECSA	Thailand	MK040569.1	2018
ECSA	Thailand	MK468801	2018
ECSA	Thailand_Bangkok	MN974209.1	2019
ECSA	Thailand_BKK	MK040571.1	2018
ECSA	Thailand_BKK	MK040570.1	2018
ECSA	Thailand_BKK	MN974204.1	2019
ECSA	Thailand_KampheangPhet	MN974210.1	2019
ECSA	Thailand_Nonthaburi	MN974203.1	2019
ECSA	Thailand_Pattalung	MN974223.1	2018
ECSA	Thailand_Satun	MN974214.1	2018
ECSA	Thailand_Songkhla	MN974216.1	2018
ECSA	Thailand-Australia	MN630017.1	2019
ECSA	Thailand-Finland	MN075149.1	2019
ECSA	Thailand-Finland	MN075150.1	2019
ECSA	Thailand-Slovenia	MK848202.1	2018
ECSA	Uganda	HM045812	1982
ECSA	Yemen	KC614648.1	2011
ECSA	Bangladesh	LC580236	2017
ECSA	Bangladesh	LC580237	2017
ECSA	Bangladesh	LC580238	2017
ECSA	Bangladesh	LC580239	2017
ECSA	Bangladesh	LC580240	2017
ECSA	Bangladesh	LC580241	2017
ECSA	Bangladesh	LC580242	2017
ECSA	Bangladesh	LC580243	2017
ECSA	Bangladesh	LC580244	2017
ECSA	Bangladesh	LC580245	2017
ECSA	Bangladesh	LC580246	2017
ECSA	Bangladesh	LC580247	2017
ECSA	Bangladesh	LC580248	2017
ECSA	Bangladesh	LC580249	2017
ECSA	Bangladesh	LC580250	2017
ECSA	Bangladesh	LC580251	2017
ECSA	Bangladesh	LC580252	2017
ECSA	Bangladesh	LC580253	2017
ECSA	Bangladesh	LC580254	2017
ECSA	Bangladesh	LC580255	2017
ECSA	Thailand	LC580256	2019
ECSA	Thailand	LC580257	2019
ECSA	Thailand	LC580258	2019
ECSA	Thailand	LC580259	2019
ECSA	Thailand	LC580260	2019
ECSA	Thailand	LC580261	2019
ECSA	Thailand	LC580262	2019
ECSA	Thailand	LC580263	2019
ECSA	Thailand	LC580264	2019
ECSA	Thailand	LC580265	2019
ECSA	Thailand	LC580266	2019
ECSA	Thailand	LC580267	2019
ECSA	Thailand	LC580268	2019
ECSA	Thailand	LC580269	2019
ECSA	Thailand	LC580270	2010

## Sheet: S2
Table S2. Model-fit comparison of the log marginal likelihood estimation using path sampling (PS) and stepping-stone sampling (SS)
Tree priors	Clock model	Log marginal likelihood
		PS	SS
Bayesian Skygrid	Strict clock	-37799.71	-37803.32
	Uncorrelated relaxed clock	-37688.52	-37692.79
Constant population size	Strict clock	-37794.39	-37799.05
	Uncorrelated relaxed clock	-37689.15	-37694.55
Exponential growth	Strict clock	-37799.04	-37803.11
	Uncorrelated relaxed clock	-37695.47	-37703.11
